# Supplementary material for: Aberrant cortical development is driven by impaired cell cycle and translational control in a DDX3X syndrome model
Source: eLife. 2022 Jun 28;11:e78203. doi: 10.7554/eLife.78203 (PMC9239684; doi:10.7554/eLife.78203)
Supplement: Figure 1—figure supplement 1—source data 1. [file elife-78203-fig1-figsupp1-data1.zip]

Archive with 3 entries (3 files):
- Figure 1-figure supplement 1_source data.ai
- Figure 1_figure supplement 1_A_bactin.tif
- Figure 1_figure supplement 1_A_Ddx3x.tif
