# Supplementary material for: Aberrant cortical development is driven by impaired cell cycle and translational control in a DDX3X syndrome model
Source: eLife. 2022 Jun 28;11:e78203. doi: 10.7554/eLife.78203 (PMC9239684; doi:10.7554/eLife.78203)
Supplement: Figure 6—figure supplement 2—source data 1. [file elife-78203-fig6-figsupp2-data1.zip]

Archive with 3 entries (3 files):
- Figure 6-figure supplement 2_source data.ai
- Figure 6_figure supplement 2_D_Setd3_Rcor2.jpg
- Figure 6_figure supplement 2_D_Topbp1.tif
